# Supplementary material for: Time to Recurrence and Survival in Serous Ovarian Tumors Predicted from Integrated Genomic Profiles
Source: PLoS One. 2011 Nov 3;6(11):e24709. doi: 10.1371/journal.pone.0024709 (PMC3207809; doi:10.1371/journal.pone.0024709)
Supplement: Table S1 — Biological function and disease association analysis for the integrated PFS signature using IPA. (TXT) [file pone.0024709.s001.txt]

Category	p-value	Molecules
Cell Death	1.58E-04-4.31E-02	DVL1,TFRC,PPAT,SLC37A4,PRPF19,MAD2L1,ALOX12,CAMK1G,NFIL3,ASGR2,CLDN4,BRCA2,ID4,BTK,CA2
Genetic Disorder	3.92E-03-4.31E-02	GNE,TMPRSS3,ALOX12,PCCB,CD151,PHKA1,BTK,SLC26A2,SSTR2,SLC37A4,CA2,ABCB7
Metabolic Disease	3.92E-03-2.18E-02	NPPA,HMOX2,PCCB,PHKA1,SLC37A4
Cellular Compromise	4.56E-03-2.89E-02	MAD2L1,RALA,BRCA2
Cell Morphology	5.23E-03-4.92E-02	MAD2L1,NPPA,ALOX12,RND1,BRCA2,CD151,RALBP1,EPHB3,ARHGEF2
Cellular Development	5.23E-03-4.92E-02	NPPA,RND1,CD151,RALBP1,EPHB3,ARHGEF2
Connective Tissue Development and Function	5.23E-03-1.46E-02	NPPA,CD151,RALBP1
Cell Cycle	6.42E-03-4.28E-02	MAD2L1,NPPA,RALA,L3MBTL1,TFRC,CAMKK2,BRCA2,GPS2,SSTR2,PRPF19
Cell Signaling	6.71E-03-4.31E-02	CAMKK2,BTK,SLC37A4,SDF4
Cancer	7.32E-03-3.61E-02	ALOX12,CD151,SSTR2
Carbohydrate Metabolism	7.32E-03-1.65E-02	GNE,NPPA,CHIT1,RALBP1,PLA2G5,SLC37A4,CHPT1
Cell-To-Cell Signaling and Interaction	7.32E-03-3.61E-02	GNE,MAD2L1,ALOX12,RND1,MLLT4,BRCA2,CEACAM3,CD151,STX18,EPHB3
Cellular Assembly and Organization	7.32E-03-2.18E-02	RND1,BRCA2,STX18,ARHGEF2
Cellular Function and Maintenance	7.32E-03-4.31E-02	TMPRSS3,RND1,CEACAM3,STX18,CD79A,ARHGEF2
Cellular Movement	7.32E-03-3.61E-02	RALA,L3MBTL1,BRCA2,CD151,CLDN4
DNA Replication, Recombination, and Repair	7.32E-03-3.61E-02	MAD2L1,BRCA2,PRPF19
Developmental Disorder	7.32E-03-4.31E-02	SLC26A2,SSTR2,LEMD3,CA2
Hematological Disease	7.32E-03-2.89E-02	CD151,BTK,ABCB7
Infection Mechanism	7.32E-03-2.18E-02	TFRC,ASGR2,CD79A
Lipid Metabolism	7.32E-03-4.31E-02	GNE,NPPA,ALOX12,PLA2G5,CHPT1,CD79A
Molecular Transport	7.32E-03-4.31E-02	GNE,NPPA,TFRC,SLC25A32,RALBP1,PLA2G5,SLC37A4,CD79A
Neurological Disease	7.32E-03-1.46E-02	GNE,TMPRSS3,CA2,ABCB7
Nucleic Acid Metabolism	7.32E-03-4.31E-02	NPPA,PPAT,MAT2B
Renal and Urological Disease	7.32E-03-2.18E-02	NPPA,CD151,CA2
Reproductive System Development and Function	7.32E-03-2.89E-02	MAD2L1,MLLT4,SSTR2
Skeletal and Muscular Disorders	7.32E-03-4.31E-02	GNE,MTHFD2L,CAMKK2,RMND5B,RECK,NPLOC4,RALA,NPPA,ALOX12,PGRMC1,GPS2,SLC26A2,PNLIPRP2,CD79A,DGCR2,TFRC,HMOX2,NDUFV2,PPAT,STX18,RALBP1,RNF10,PDLIM7,LEMD3,ETNK2,NLGN1,CILP,ID4,BTK,OCA2,CCL18,CA2
Small Molecule Biochemistry	7.32E-03-4.31E-02	GNE,TMPRSS3,TFRC,SLC25A32,PPAT,RALBP1,PLA2G5,SLC37A4,CHPT1,NPPA,ALOX12,CHIT1,MAT2B,CD79A
Embryonic Development	1.46E-02-3.61E-02	RND1,STX18,EPHB3
Vitamin and Mineral Metabolism	1.46E-02-4.31E-02	SLC25A32,SLC37A4,SDF4
Cellular Growth and Proliferation	2.18E-02-3.61E-02	CLDN4,BRCA2,ABCB7
Tissue Development	2.18E-02-2.81E-02	GNE,MAD2L1,ALOX12,RND1,MLLT4,CEACAM3,CD151,EPHB3
