# Supplementary material for: Time to Recurrence and Survival in Serous Ovarian Tumors Predicted from Integrated Genomic Profiles
Source: PLoS One. 2011 Nov 3;6(11):e24709. doi: 10.1371/journal.pone.0024709 (PMC3207809; doi:10.1371/journal.pone.0024709)
Supplement: Table S2 — Over-representation analysis of modules identified by the Netbox algorithm for the integrated PFS signature using IPA. (TXT) [file pone.0024709.s002.txt]

Module1
Ingenuity Canonical Pathways	-log(p-value)	Ratio	Molecules
PI3K Signaling in B Lymphocytes	8.74E+00	4.58E-02	CD79B,CD19,DAPP1,BTK,CD79A,BLNK
B Cell Receptor Signaling	8.43E+00	4.05E-02	CD79B,CD19,DAPP1,BTK,CD79A,BLNK
FcŒ_RIIB Signaling in B Lymphocytes	7.13E+00	8.16E-02	CD79B,BTK,CD79A,BLNK
Primary Immunodeficiency Signaling	6.93E+00	7.27E-02	CD19,BTK,CD79A,BLNK
B Cell Development	5.49E+00	1.00E-01	CD79B,CD19,CD79A
p70S6K Signaling	5.27E+00	3.28E-02	CD79B,CD19,BTK,CD79A
Role of NFAT in Regulation of the Immune Response	4.67E+00	2.16E-02	CD79B,BTK,CD79A,BLNK
Phospholipase C Signaling	4.16E+00	1.65E-02	CD79B,BTK,CD79A,BLNK
Systemic Lupus Erythematosus Signaling	3.54E+00	1.99E-02	CD79B,CD72,CD79A
Altered T Cell and B Cell Signaling in Rheumatoid Arthritis	2.51E+00	2.33E-02	CD79B,CD79A
Module2
Ingenuity Canonical Pathways	-log(p-value)	Ratio	Molecules
Protein Ubiquitination Pathway	7.31E+01	1.67E-01	PSMB6,PSMA4,PSMC2,PSMD6,PSMB1,PSMD12,PSMC3,CDC23,PSMD7,PSMB4,ANAPC5,UBE2C,UBE2D1,PSMD1,PSMB2,PSMD2,PSMD13,PSMD10,PSME1,PSMD5,PSMC6,PSMC1,PSMC5,PSMA6,PSME2,PSMA5,PSMB9,ANAPC10,PSMD3,PSMB10,PSMD14,PSMA2,PSMA7,PSMD4,UBE2E1,PSMA1,ANAPC1,PSMD8,PSMB5,PSMC4,PSMB7,PSMD9,PSMB8,ANAPC2,PSMB3
Mitotic Roles of Polo-Like Kinase	9.00E+00	1.19E-01	CDC23,CDC27,ANAPC5,ANAPC10,ANAPC2,ANAPC1,CDC16
Antigen Presentation Pathway	4.95E+00	9.30E-02	PSMB6,PSMB5,PSMB9,PSMB8
Polyamine Regulation in Colon Cancer	4.22E+00	1.25E-01	PSME1,PSME2,PSMF1
Protein Kinase A Signaling	4.13E+00	2.30E-02	CDC23,CDC27,ANAPC5,ANAPC10,ANAPC2,ANAPC1,CDC16
Purine Metabolism	4.07E+00	2.31E-02	PSMC6,PSMC3,PSMC5,PSMC1,PSMC4,PSMC2,PSMD6
Hypoxia Signaling in the Cardiovascular System	2.81E+00	4.55E-02	UBE2C,UBE2D1,UBE2E1
DNA Double-Strand Break Repair by Homologous Recombination	1.32E+00	6.25E-02	BRCA2
Module3
Ingenuity Canonical Pathways	-log(p-value)	Ratio	Molecules
Molecular Mechanisms of Cancer	5.16E+00	1.39E-02	RALA,RRAS2,RALBP1,RALGDS,ARHGEF2
Tight Junction Signaling	5.11E+00	2.55E-02	MLLT4,TJP1,CLDN4,ARHGEF2
Phospholipase C Signaling	4.43E+00	1.65E-02	RALA,RRAS2,RALGDS,ARHGEF2
Pancreatic Adenocarcinoma Signaling	4.00E+00	2.63E-02	RALA,RALBP1,RALGDS
Germ Cell-Sertoli Cell Junction Signaling	3.49E+00	1.89E-02	MLLT4,TJP1,RRAS2
Notch Signaling	3.31E+00	4.88E-02	JAG1,MFNG
PAK Signaling	2.56E+00	1.92E-02	RRAS2,EPHB3
Cdc42 Signaling	2.25E+00	1.41E-02	RALA,EXOC7
Ephrin Receptor Signaling	2.00E+00	1.03E-02	RRAS2,EPHB3
Leukocyte Extravasation Signaling	1.93E+00	1.06E-02	MLLT4,CLDN4
Thrombin Signaling	1.93E+00	1.03E-02	RRAS2,ARHGEF2
Breast Cancer Regulation by Stathmin1	1.91E+00	1.02E-02	RRAS2,ARHGEF2
Integrin Signaling	1.90E+00	9.76E-03	RALA,RRAS2
Colorectal Cancer Metastasis Signaling	1.75E+00	8.23E-03	RRAS2,RALGDS
Oncostatin M Signaling	1.52E+00	2.94E-02	RRAS2
FcŒ_RIIB Signaling in B Lymphocytes	1.44E+00	2.04E-02	RRAS2
Melanoma Signaling	1.43E+00	2.27E-02	RRAS2
Thyroid Cancer Signaling	1.41E+00	2.22E-02	RRAS2
CNTF Signaling	1.37E+00	1.92E-02	RRAS2
Axonal Guidance Signaling	1.34E+00	4.77E-03	RRAS2,EPHB3
Module4
Ingenuity Canonical Pathways	-log(p-value)	Ratio	Molecules
GABA Receptor Signaling	2.19E+00	2.13E-02	GABARAP
Virus Entry via Endocytic Pathways	1.91E+00	1.09E-02	TFRC
Clathrin-mediated Endocytosis Signaling	1.67E+00	6.02E-03	TFRC
Module5
Ingenuity Canonical Pathways	-log(p-value)	Ratio	Molecules
Lysine Degradation	1.81E+00	1.79E-02	SETDB1
TR/RXR Activation	1.63E+00	1.12E-02	GPS2
Acute Phase Response Signaling	1.34E+00	5.81E-03	HMOX2
Module6
Ingenuity Canonical Pathways	-log(p-value)	Ratio	Molecules
Pantothenate and CoA Biosynthesis	2.22E+00	4.55E-02	CRMP1
Galactose Metabolism	1.87E+00	2.04E-02	GNE
Œ_-alanine Metabolism	1.86E+00	2.00E-02	CRMP1
Fructose and Mannose Metabolism	1.85E+00	1.96E-02	GNE
Semaphorin Signaling in Neurons	1.85E+00	1.92E-02	CRMP1
Ubiquinone Biosynthesis	1.71E+00	1.41E-02	NDUFV2
Aminosugars Metabolism	1.70E+00	1.37E-02	GNE
Starch and Sucrose Metabolism	1.66E+00	1.27E-02	GNE
Glycolysis/Gluconeogenesis	1.59E+00	1.08E-02	GNE
Mitochondrial Dysfunction	1.44E+00	7.52E-03	NDUFV2
Oxidative Phosphorylation	1.42E+00	7.14E-03	NDUFV2
Pyrimidine Metabolism	1.39E+00	6.62E-03	CRMP1
Module7
Ingenuity Canonical Pathways	-log(p-value)	Ratio	Molecules
Germ Cell-Sertoli Cell Junction Signaling	3.46E+00	1.26E-02	ITGA3,LAMC3
Agrin Interactions at Neuromuscular Junction	1.86E+00	1.49E-02	ITGA3
Caveolar-mediated Endocytosis Signaling	1.83E+00	1.23E-02	ITGA3
NF-Œ_B Activation by Viruses	1.82E+00	1.27E-02	ITGA3
Reelin Signaling in Neurons	1.79E+00	1.22E-02	ITGA3
Neuregulin Signaling	1.75E+00	1.05E-02	ITGA3
FAK Signaling	1.75E+00	1.02E-02	ITGA3
CDK5 Signaling	1.75E+00	1.12E-02	ITGA3
PAK Signaling	1.74E+00	9.62E-03	ITGA3
Virus Entry via Endocytic Pathways	1.74E+00	1.09E-02	ITGA3
Rac Signaling	1.67E+00	8.47E-03	ITGA3
Regulation of eIF4 and p70S6K Signaling	1.67E+00	8.26E-03	ITGA3
Role of Tissue Factor in Cancer	1.66E+00	9.26E-03	ITGA3
PTEN Signaling	1.66E+00	8.33E-03	ITGA3
PI3K/AKT Signaling	1.63E+00	7.75E-03	ITGA3
Cdc42 Signaling	1.58E+00	7.04E-03	ITGA3
Ephrin Receptor Signaling	1.46E+00	5.15E-03	ITGA3
ERK/MAPK Signaling	1.42E+00	5.05E-03	ITGA3
Integrin Signaling	1.40E+00	4.88E-03	ITGA3
Actin Cytoskeleton Signaling	1.38E+00	4.42E-03	ITGA3
Role of Osteoblasts, Osteoclasts and Chondrocytes in Rheumatoid Arthritis	1.35E+00	4.41E-03	ITGA3
Phospholipase C Signaling	1.34E+00	4.12E-03	ITGA3
Module8
Ingenuity Canonical Pathways	-log(p-value)	Ratio	Molecules
B Cell Development	2.22E+00	3.33E-02	CD40
IL-17A Signaling in Fibroblasts	2.14E+00	2.56E-02	TRAF3IP2
Role of IL-17F in Allergic Inflammatory Airway Diseases	2.08E+00	2.38E-02	TRAF3IP2
Autoimmune Thyroid Disease Signaling	2.06E+00	1.89E-02	CD40
Primary Immunodeficiency Signaling	2.02E+00	1.82E-02	CD40
Allograft Rejection Signaling	2.00E+00	1.69E-02	CD40
TREM1 Signaling	1.98E+00	1.89E-02	CD40
Activation of IRF by Cytosolic Pattern Recognition Receptors	1.91E+00	1.59E-02	CD40
CD40 Signaling	1.89E+00	1.47E-02	CD40
IL-17A Signaling in Airway Cells	1.89E+00	1.45E-02	TRAF3IP2
T Helper Cell Differentiation	1.86E+00	1.45E-02	CD40
IL-17 Signaling	1.83E+00	1.35E-02	TRAF3IP2
Ceramide Signaling	1.79E+00	1.22E-02	NSMAF
Altered T Cell and B Cell Signaling in Rheumatoid Arthritis	1.78E+00	1.16E-02	CD40
Communication between Innate and Adaptive Immune Cells	1.77E+00	1.08E-02	CD40
Crosstalk between Dendritic Cells and Natural Killer Cells	1.73E+00	1.09E-02	CD40
Atherosclerosis Signaling	1.69E+00	9.09E-03	CD40
iCOS-iCOSL Signaling in T Helper Cells	1.67E+00	8.93E-03	CD40
IL-12 Signaling and Production in Macrophages	1.66E+00	8.85E-03	CD40
Type II Diabetes Mellitus Signaling	1.63E+00	8.00E-03	NSMAF
PI3K Signaling in B Lymphocytes	1.59E+00	7.63E-03	CD40
Systemic Lupus Erythematosus Signaling	1.58E+00	6.62E-03	CD40
Hepatic Fibrosis / Hepatic Stellate Cell Activation	1.55E+00	7.14E-03	CD40
Dendritic Cell Maturation	1.51E+00	5.81E-03	CD40
NF-Œ_B Signaling	1.48E+00	5.88E-03	CD40
